# Supplementary material for: Inhibiting Autophagy by Chemicals During SCAPs Osteodifferentiation Elicits Disorganized Mineralization, While the Knock-Out of Atg5/7 Genes Leads to Cell Adaptation
Source: Cells. 2025 Jan 20;14(2):146. doi: 10.3390/cells14020146 (PMC11840282; doi:10.3390/cells14020146)
Supplement: Supplementary file 1 [file cells-14-00146-s001.zip]

Archive with 1 entries (1 files):
- LENIHO~2.PDF
